# Supplementary material for: Biphasic Force-Regulated Phosphorylation Site Exposure and Unligation of ERM Bound with PSGL-1: A Novel Insight into PSGL-1 Signaling via Steered Molecular Dynamics Simulations
Source: Int J Mol Sci. 2020 Sep 25;21(19):7064. doi: 10.3390/ijms21197064 (PMC7583015; doi:10.3390/ijms21197064)
Supplement: Supplementary file 1 [file ijms-21-07064-s001.zip]

Archive with 10 entries (9 files):
- Supplementary Materials/
- Supplementary Materials/Description of Supplementary Materials.doc
- Supplementary Materials/Vedio S1.avi
- Supplementary Materials/Vedio S2.avi
- Supplementary Materials/Vedio S3.avi
- Supplementary Materials/Vedio S4.avi
- Supplementary Materials/Vedio S5.avi
- Supplementary Materials/Vedio S6.avi
- Supplementary Materials/Vedio S7.avi
- Supplementary Materials/Vedio S8.avi
